# Supplementary material for: Transcriptional activation of CBFβ by CDK11p110 is necessary to promote osteosarcoma cell proliferation
Source: Cell Commun Signal. 2019 Oct 14;17:125. doi: 10.1186/s12964-019-0440-5 (PMC6792216; doi:10.1186/s12964-019-0440-5)
Supplement: Supplementary file 2 — Additional file 2: Table S1. Top 162 gene list analyzed by Genesifter. [file 12964_2019_440_MOESM2_ESM.xlsx]

## Sheet: Sheet1
	Supplementary Table S1: Top 162 gene list analyzed by Genesifter
Ratio	Direction	p value	Other ID	LocusLink	Gene ID	Ontologies
3.87	Down	0.00508077	211289_x_at	984	CDC2L1	Biological Process:	regulation of cell growth
3.52	Down	0.0128737	212401_s_at	984	CDC2L1	Biological Process:	regulation of cell growth
3.36	Down	0.0152507	225179_at	3093	UBE2K	Biological Process:	ubiquitin-dependent protein catabolic process
3.17	Down	0.00110157	226860_at	55266	TMEM19	Cellular Component:	membrane
3.05	Up	0.030489	210656_at	8726	EED	Biological Process:	regulation of gene expression by genetic imprinting
2.94	Down	0.0103203	202370_s_at	865	CBFβ	Biological Process:	transcription from RNA polymerase II promoter
2.79	Down	0.00129777	227796_at	643836	ZFP62	Molecular Function:	nucleic acid binding
2.63	Down	0.00107688	201555_at	4172	MCM3	Biological Process:	cell cycle checkpoint
2.57	Down	0.028944	204510_at	8317	CDC7	Biological Process:	cell cycle checkpoint
2.47	Down	0.035678	229126_at	55266	TMEM19	Cellular Component:	membrane
2.47	Up	0.00370559	222018_at	4666	NACA	Biological Process:	translation
2.33	Up	0.0237509	213882_at	83941	TM2D1	Biological Process:	apoptosis
2.29	Down	0.00121626	203265_s_at	6416	MAP2K4	Biological Process:	toll-like receptor signaling pathway
2.29	Down	0.000879278	1564637_a_at	283742	FAM98B	Molecular Function:	protein binding
2.27	Down	0.0451342	211675_s_at	29969	MDFIC	Biological Process:	activation of JUN kinase activity
2.27	Down	0.00641574	210534_s_at	27077	B9D1	Biological Process:	cilium assembly
2.27	Down	0.0180471	201921_at	2790	GNG10	Biological Process:	energy reserve metabolic process
2.25	Down	0.0135807	225086_at	283742	FAM98B	Molecular Function:	protein binding
2.23	Down	0.0259608	227167_s_at	-	-
2.23	Down	0.00984281	207428_x_at	984	-	Biological Process:	regulation of cell growth
2.18	Down	0.00189921	235387_at	79807	GSTCD	Biological Process:	rRNA processing
2.17	Down	0.0358771	213587_s_at	155066	ATP6V0E2	Biological Process:	ion transport
2.17	Down	0.000309149	228543_at	57325	CSRP2BP	Biological Process:	biological process
2.15	Up	0.047146	1555827_at	57018	CCNL1	Cellular Component:	nucleus
2.15	Down	0.000246924	210042_s_at	1522	CTSZ	Biological Process:	proteolysis
2.15	Down	0.0053926	214173_x_at	8725	C19orf2	Biological Process:	regulation of transcription from RNA polymerase II promoter
2.15	Down	0.0161804	226456_at	116028	C16orf75	Biological Process:	DNA replication
2.14	Down	0.00573284	204992_s_at	5217	PFN2	Biological Process:	regulation of actin polymerization or depolymerization
2.13	Down	0.046762	230466_s_at	-	-
2.12	Down	0.046847	238010_at	339448	C1orf174
2.11	Up	0.0323038	235258_at	-	-
2.11	Down	0.0114383	242470_at	126272	EID2B	Biological Process:	multicellular organismal development
2.09	Up	0.0462929	1555785_a_at	54464	XRN1	Biological Process:	nuclear-transcribed mRNA catabolic process, deadenylation-dependent decay
2.08	Down	0.0058924	215329_s_at	-	-
2.07	Up	0.0271884	213570_at	9470	EIF4E2	Biological Process:	translation
2.03	Down	0.011797	202230_s_at	10523	CHERP	Biological Process:	RNA processing
2	Up	0.0116824	209845_at	23608	MKRN1	Biological Process:	biological process
1.99	Down	0.0299325	200732_s_at	-	-
1.99	Down	0.00287924	218970_s_at	51076	CUTC	Biological Process:	copper ion transport
1.98	Down	0.0252149	201587_s_at	3654	IRAK1	Biological Process:	activation of MAPK activity
1.98	Down	6.1489e-05	216215_s_at	-	-
1.97	Down	0.034678	222000_at	339448	C1orf174
1.97	Down	0.032944	223162_s_at	57189	KIAA1147
1.97	Down	0.0106058	223301_s_at	79780	CCDC82	Molecular Function:	protein binding
1.96	Down	0.0476168	223300_s_at	79780	CCDC82	Molecular Function:	protein binding
1.96	Down	0.00271081	228544_s_at	57325	CSRP2BP	Biological Process:	biological process
1.96	Up	0.0371249	209765_at	8728	ADAM19	Biological Process:	proteolysis
1.95	Down	0.00896207	228031_at	79183	TTPAL	Molecular Function:	transporter activity
1.95	Up	0.0488313	214446_at	22936	ELL2	Biological Process:	transcription elongation from RNA polymerase II promoter
1.95	Down	0.0416671	210474_s_at	984	CDC2L1	Biological Process:	regulation of cell growth
1.94	Down	0.0182854	221193_s_at	54819	ZCCHC10	Molecular Function:	nucleic acid binding
1.93	Down	0.0372504	200975_at	5538	PPT1	Biological Process:	protein depalmitoylation
1.93	Down	0.00615589	212565_at	23012	STK38L	Biological Process:	protein phosphorylation
1.91	Down	0.00461615	225516_at	6542	SLC7A2	Biological Process:	amino acid transmembrane transport
1.9	Up	0.0225129	214241_at	4714	NDUFB8	Biological Process:	mitochondrial electron transport, NADH to ubiquinone
1.89	Down	0.0121372	213102_at	10096	ACTR3	Biological Process:	cellular component movement
1.89	Down	0.0267785	205260_s_at	97	ACYP1	Biological Process:	phosphate metabolic process
1.89	Down	0.0424831	233543_s_at	-	-
1.87	Down	0.000429548	209817_at	5532	PPP3CB
1.87	Down	0.024786	217878_s_at	996	CDC27	Biological Process:	cell cycle checkpoint
1.86	Up	0.00830871	204435_at	-	-
1.86	Up	0.010599	210187_at	2280	FKBP1A	Biological Process:	heart morphogenesis
1.86	Up	0.00837548	1555878_at	6229	RPS24	Biological Process:	rRNA processing
1.85	Down	0.00255682	1557055_s_at	643837	LOC643837
1.84	Down	0.0315204	222280_at	-	-
1.84	Up	0.00584633	212636_at	-	-
1.83	Down	0.0426916	204023_at	5984	RFC4	Biological Process:	cell cycle checkpoint
1.83	Down	0.0244508	218025_s_at	10455	PECI	Biological Process:	fatty acid metabolic process
1.83	Up	0.0228667	225613_at	375449	MAST4	Biological Process:	protein phosphorylation
1.82	Down	0.0274694	227332_at	100129022	LOC100129022
1.81	Down	0.0313497	209804_at	9937	DCLRE1A	Biological Process:	nucleotide-excision repair
1.8	Up	0.0410298	239283_at	50999	TMED5	Biological Process:	transport
1.8	Up	0.00228586	239243_at	27332	ZNF638	Biological Process:	RNA splicing
1.8	Down	0.000880313	236268_at	9117	SEC22C	Biological Process:	ER to Golgi vesicle-mediated transport
1.8	Down	0.0289503	228944_at	-	-
1.78	Up	0.0313218	225611_at	375449	MAST4	Biological Process:	protein phosphorylation
1.78	Down	0.0316612	212437_at	-	-
1.78	Up	0.0331212	226297_at	-	-
1.77	Up	0.0218966	1554557_at	23200	ATP11B	Biological Process:	ATP biosynthetic process
1.77	Down	0.0347247	222614_at	10069	RWDD2B	Biological Process:	biological process
1.77	Down	0.00156734	218118_s_at	10431	TIMM23
1.77	Up	0.0413968	207526_s_at	9173	IL1RL1	Biological Process:	immune response
1.76	Up	0.00815231	1554455_at	55180	-
1.76	Down	0.0414987	205662_at	27077	B9D1	Biological Process:	cilium assembly
1.76	Down	0.0135071	235990_at	-	-
1.75	Up	0.000656083	1556211_a_at	-	-
1.75	Up	0.0277634	213742_at	9295	SFRS11	Biological Process:	nuclear mRNA splicing, via spliceosome
1.74	Down	0.0346687	213500_at	-	-
1.74	Down	0.00334255	209598_at	10687	PNMA2	Biological Process:	apoptosis
1.73	Down	0.00327162	218119_at	10431	TIMM23
1.73	Up	0.00229993	231926_at	58513	EPS15L1	Biological Process:	endocytosis
1.73	Down	0.0180444	211563_s_at	-	-
1.72	Down	0.0348119	230696_at	-	-
1.72	Down	0.0467861	217140_s_at	10065	-
1.72	Down	0.0247437	205356_at	8975	USP13	Biological Process:	ubiquitin-dependent protein catabolic process
1.71	Down	1.30326e-05	225535_s_at	10431	TIMM23
1.71	Down	0.00413175	235497_at	643837	LOC643837
1.71	Down	0.0223296	201299_s_at	55233	MOBKL1B	Biological Process:	hippo signaling cascade
1.7	Up	0.00469805	243746_at	3508	IGHMBP2	Biological Process:	negative regulation of transcription from RNA polymerase II promoter
1.7	Down	0.00172566	217830_s_at	-	-
1.69	Up	0.0276669	205976_at	22868	FASTKD2	Biological Process:	apoptosis
1.68	Down	0.00638345	226652_at	9960	USP3	Biological Process:	mitotic cell cycle
1.68	Down	0.03038	1557137_at	200728	TMEM17	Cellular Component:	membrane
1.68	Down	0.000443665	213682_at	10762	NUP50	Biological Process:	carbohydrate metabolic process
1.68	Down	0.0493515	218397_at	55120	FANCL	Biological Process:	DNA repair
1.68	Down	0.000928007	200794_x_at	9802	DAZAP2	Molecular Function:	protein binding
1.67	Down	0.000184322	209379_s_at	54462	KIAA1128
1.67	Down	0.00167751	206015_s_at	22887	FOXJ3	Biological Process:	pattern specification process
1.67	Up	0.0249343	227111_at	403341	ZBTB34	Molecular Function:	DNA binding
1.67	Down	0.0228876	220940_at	57730	ANKRD36B
1.67	Down	0.00201827	229353_s_at	64710	NUCKS1	Cellular Component:	nucleus
1.66	Down	0.0113496	224828_at	80315	CPEB4	Molecular Function:	nucleotide binding
1.65	Up	0.0202608	219026_s_at	9462	RASAL2	Biological Process:	signal transduction
1.65	Down	0.00189086	214334_x_at	9802	DAZAP2	Molecular Function:	protein binding
1.65	Down	0.0268443	222597_at	9342	SNAP29	Biological Process:	exocytosis
1.64	Down	0.0163912	225588_s_at	92305	TMEM129	Biological Process:	biological process
1.63	Up	0.048355	232392_at	6428	SFRS3	Biological Process:	nuclear mRNA splicing, via spliceosome
1.63	Down	0.022858	219880_at	-	-
1.62	Down	0.0216877	227133_at	139231	CXorf39
1.62	Up	0.0161091	228180_at	-	-
1.62	Up	0.0457583	1558208_at	23435	TARDBP	Biological Process:	transcription from RNA polymerase II promoter
1.61	Up	0.037126	225133_at	51274	KLF3	Biological Process:	transcription, DNA-dependent
1.61	Up	0.0169241	40016_g_at	375449	MAST4	Biological Process:	protein phosphorylation
1.6	Up	0.0255601	228992_at	80306	MED28	Molecular Function:	actin binding
1.6	Down	0.00860504	200684_s_at	7332	UBE2L3	Biological Process:	protein polyubiquitination
1.6	Down	0.0142379	205187_at	4090	SMAD5	Biological Process:	regulation of transcription, DNA-dependent
1.6	Down	0.0199669	205224_at	6835	SURF2	Biological Process:	biological process
1.59	Down	0.00842329	222424_s_at	64710	NUCKS1	Cellular Component:	nucleus
1.59	Down	0.0324096	227630_at	-	-
1.58	Up	0.00241161	229692_at	-	-
1.58	Down	0.0215271	223276_at	85027	MST150	Cellular Component:	membrane
1.58	Down	0.0359808	200992_at	10527	IPO7	Biological Process:	protein import into nucleus
1.57	Down	0.0152397	229287_at	22990	PCNX	Cellular Component:	membrane
1.57	Up	0.03554	213082_s_at	11046	SLC35D2	Biological Process:	biological process
1.56	Down	0.0204656	1553987_at	51275	C12orf47
1.56	Down	0.00885877	209257_s_at	9126	SMC3	Biological Process:	M phase of mitotic cell cycle
1.56	Up	0.0224903	223746_at	6789	STK4	Biological Process:	cell morphogenesis
1.56	Down	0.00666833	218377_s_at	10069	RWDD2B	Biological Process:	biological process
1.56	Up	0.00783505	213083_at	11046	SLC35D2	Biological Process:	biological process
1.55	Down	0.00926232	230434_at	151230	KLHL23
1.55	Down	0.0455353	212981_s_at	-	-
1.55	Down	0.030851	239084_at	9342	SNAP29	Biological Process:	exocytosis
1.54	Down	0.00250752	227418_at	84437	KIAA1826	Cellular Component:	nucleus
1.54	Down	0.0331521	37226_at	662	BNIP1	Biological Process:	apoptosis
1.54	Down	0.00498159	235231_at	285989	ZNF789	Biological Process:	regulation of transcription, DNA-dependent
1.54	Up	0.0125529	243586_at	-	-
1.53	Down	0.0170582	242356_at	143187	VTI1A	Biological Process:	intracellular protein transport
1.53	Down	0.0348598	211949_s_at	9221	NOLC1	Biological Process:	rRNA processing
1.53	Up	1.68791e-05	213926_s_at	3267	AGFG1	Biological Process:	mRNA export from nucleus
1.52	Up	0.018636	235289_at	-	-
1.52	Up	0.0492833	1552928_s_at	257397	MAP3K7IP3	Biological Process:	activation of MAPK activity
1.52	Down	0.0309243	206845_s_at	9810	RNF40	Biological Process:	ubiquitin-dependent protein catabolic process
1.52	Down	0.0341054	216484_x_at	3068	HDGF	Biological Process:	signal transduction
1.52	Down	0.0247029	212979_s_at	100130195	-
1.52	Up	0.00453884	238421_at	-	-
1.52	Down	0.0105414	209332_s_at	4149	MAX	Biological Process:	transcription from RNA polymerase II promoter
1.52	Up	0.0219523	1553928_at	255520	ELMOD2	Biological Process:	phagocytosis
1.51	Up	0.00936095	226452_at	5163	PDK1	Biological Process:	carbohydrate metabolic process
1.51	Up	0.00830652	201777_s_at	9813	KIAA0494	Molecular Function:	calcium ion binding
1.51	Up	0.0116987	227568_at	143279	HECTD2	Biological Process:	protein modification process
1.51	Down	0.0200207	213220_at	92482	NCRNA00081	Biological Process:	cilium assembly
1.51	Down	0.0428769	204641_at	4751	NEK2	Biological Process:	mitotic sister chromatid segregation
