# Supplementary material for: Transcriptional activation of CBFβ by CDK11p110 is necessary to promote osteosarcoma cell proliferation
Source: Cell Commun Signal. 2019 Oct 14;17:125. doi: 10.1186/s12964-019-0440-5 (PMC6792216; doi:10.1186/s12964-019-0440-5)
Supplement: Supplementary file 3 — Additional file 3: Table S2. Top 20 gene list analyzed by Qlucore. [file 12964_2019_440_MOESM3_ESM.xlsx]

## Sheet: Sheet1
Supplementary Table S2: Top 20 gene list analyzed by Qlucore
ID1	Gene Name	KHOS CDK11 siRNA	KHOS control	KHOS non-specific siRNA	U-2OS CDK11 siRNA	U-2OS control	U-2OS non-specific siRNA	p value
235387_AT	GSCTD	7.08017	8.73661	8.90219	7.54577	8.57025	8.55872	0.00886004
204992_S_AT	PFN2	10.9038	12.6383	12.6926	11.5794	12.4426	12.415	0.00263173
228543_AT	PET117	8.65405	10.0773	9.9335	8.877	9.93738	10.0109	0.0152426
212401_S_AT	CDK11	7.64106	9.68791	9.92299	6.23659	8.96919	8.88457	0.00414863
202370_S_AT	CBFβ	9.57845	11.6233	11.7252	9.20964	10.9477	10.7584	0.00363243
228544_S_AT	CSRP2BP	6.94616	8.26783	8.2558	7.37286	8.33951	8.67872	0.0128344
214173_X_AT	URI1	9.85369	11.0879	11.1933	10.2551	11.7639	11.6679	0.0067862
221193_S_AT	ZCCHC10	8.90914	10.1633	10.2382	9.85605	10.7054	10.6493	0.0019639
200975_AT	PPT1	11.1897	12.6053	12.7553	12.312	13.0662	12.9911	0.00373215
228217_S_AT	PSMG4	10.7111	11.9497	11.9535	9.41942	9.98582	9.99109	6.76539e-05
212612_AT	RCOR1	9.35347	10.5551	10.5772	7.82272	8.51918	8.68646	0.00193294
227565_AT	KLHL5	8.15622	9.53539	9.44772	5.10011	7.25562	6.29541	0.000278769
228603_AT	ACTR3	4.75085	6.73897	6.50684	2.9646	4.11625	4.3945	0.00228876
223439_AT	NKAP	7.69876	9.03686	9.10937	6.42208	7.83903	7.67416	0.00172794
222559_S_AT	RPRD1A	8.58974	10.1092	9.96314	6.05397	8.20665	8.43876	0.00294499
222376_AT	RP11	3.32486	4.83707	5.29851	7.73311	8.7244	8.72195	0.000681867
213882_AT	TM2D1	8.28421	6.91464	6.7838	7.76927	6.36797	6.42826	0.00870501
209845_AT	MKRN1	7.83758	6.53497	6.58526	7.21047	6.42573	6.46638	0.000445931
222018_AT	NACA	8.42409	6.26489	6.28754	7.66864	6.35867	6.12426	0.0114063
1555878_AT	RPS24	11.1881	9.66931	9.9026	11.1123	10.2498	10.4267	0.0124682
