# Supplementary material for: Transcriptional activation of CBFβ by CDK11p110 is necessary to promote osteosarcoma cell proliferation
Source: Cell Commun Signal. 2019 Oct 14;17:125. doi: 10.1186/s12964-019-0440-5 (PMC6792216; doi:10.1186/s12964-019-0440-5)
Supplement: Supplementary file 4 — Additional file 4: Table S3. Characteristics of osteosarcoma patients and their tumor samples. [file 12964_2019_440_MOESM4_ESM.xlsx]

## Sheet: available patients Inf
		Supplementary Table S3: Characteristics of osteosarcoma patients and their tumor samples
Patient	Age	Gender	Date of tumor collection	Tumor Location	Histologic subtype	Grade	Eventual metastasis	Metastasis location	Disease status	LFU
1	56	M	2006-02-24	lung, right femur origin	osteoblastic	2-3	yes	lung	DOD	2006-06-13
2	45	M	1993-12-21	left mid-humerus	juxtacortical	2	yes	lung	NED+TOX	2015-12-14
3	38	M	2002-05-01	left proximal tibia	chondroblastic	2	yes	lung	DOD	2005-05-09
4	40	M	2004-02-23	left femur	fibroblastic	2-3	yes	lung	DOD	2005-05-09
5	43	M	1994-11-16	left ischium	osteoblastic	2	yes	lung	NED	2015-12-14
6	43	M	1994-08-29	left ischium	osteoblastic	2	yes	lung	NED	2015-12-14
7	43	M	2005-09-29	right acetabulum	chondroblastic	2	yes	lung	DOD	2008-07-15
8	15	M	1999-09-29	left distal femur	osteoblastic	3	yes	lung	DOD	2007-04-29
9	15	M	1999-06-30	left distal femur	osteoblastic	3	yes	lung	DOD	2007-04-29
10	15	M	1993-03-26	right distal femur	mixed fibroblastic	2	no	N/A	NED	2015-12-14
11	14	M	1992-12-18	right distal femur	mixed fibroblastic	2	no	N/A	NED	2015-12-14
12	19	M	1996-10-04	right distal femur	telangiectic	3	no	N/A	NED	2015-12-14
13	22	M	2003-01-08	lung, right proximal femur origin	chondroblastic	2	yes	lung	NED	2015-12-14
14	15	M	1993-02-26	left distal femur	osteoblastic	3	yes	lung	DOD	1994-04-22
15	6	F	1993-07-16	right proximal femur	osteoblastic	3	yes	lung	UKN	1995-10-13
16	7	F	1994-01-26	lung, right proximal femur origin	osteoblastic	3	yes	lung	UKN	1995-10-13
17	17	F	1993-09-08	left proximal tibia	osteoblastic	3	yes	lung	DOD	1995-01-19
18	17	F	1993-07-09	left proximal tibia	osteoblastic	3	yes	lung	DOD	1995-01-19
19	10	F	1994-05-06	left distal femur	osteoblastic	3	yes	lung	NED	2015-12-14
20	13	M	1994-07-01	right proximal humerus	mixed osteoblastic	3	yes	lung	DOD	2011-03-16
21	26	F	2000-02-11	left distal femur	juxtacortical	2	no	N/A	NED	2015-12-14
22	45	F	1997-04-08	lung, right proximal humerus origin	epithelioid	3	yes	lung	AWD	2015-12-14
23	17	M	1994-12-09	right proximal tibia	giant cell rich	3	no	N/A	NED	2015-12-14
24	70	F	2001-08-03	right pubic ramus and acetabulum	mixed osteoblastic	1	no	N/A	DOD	2005-07-17
25	19	F	1996-08-12	right distal femur	osteoblastic	2	yes	lung	DOD	1998-05-15
26	28	F	1996-08-14	left proximal femur	fibroblastic	2-3	yes	lung, renal, chest wall, spine	DOD	2011-06-08
27	12	F	1996-12-18	left proximal tibia	osteoblastic	3	no	N/A	NED, died	2001-03-22
28	14	F	1997-08-04	left tibia	telangiectic	3	no	N/A	NED	2015-12-14
29	27	F	2010-07-18	anterior mediastinum	fibroblastic	3	no	N/A	NED	2015-12-14
30	28	F	1997-08-20	right hemipelvis	chondroblastic	2	yes	lung	NED	2015-12-14
31	63	M	1998-05-22	right distal femur	osteoblastic	2	yes	lung, spine	DOD	2009-11-20
32	74	M	2009-07-17	T2	chondroblastic	2-3	yes	lung, spine	DOD	2009-11-20
33	45	F	2003-09-26	left distal femur	osteoblastic	2-3	yes	lung	DOD	2007-03-29
34	46	F	2004-08-27	lung, left distal femur origin	osteoblastic	2-4	yes	lung	DOD	2007-03-29
35	29	F	1998-11-16	right distal femur	juxtacortical	1	yes	lung	DOD	2013-10-31
36	35	F	2005-03-16	lung, right distal femur origin	chondroblastic	1	yes	lung	DOD	2013-10-31
37	17	M	1999-03-04	right distal femur	chondroblastic	3	yes	lung	DOD	2001-01-26
38	18	M	2000-06-21	lung, right distal femur origin	chondroblastic	3	yes	lung	DOD	2001-01-26
39	36	M	2000-02-25	right scapula	juxtacortical	1-2	no	N/A	UKN	2005-04-26
40	17	M	2000-05-26	right proximal femur	osteoblastic	2-3	yes	lung	DOD	2003-06-12
41	16	F	2001-05-18	right proximal tibia	osteoblastic	2-3	yes	lung, brain	DOD	2005-07-25
42	56	M	2006-06-15	right bicep, right chest wall	fibroblastic	2	yes	lung	DOD	2008-02-23
43	58	M	2008-02-05	chest wall, lung, right proximal humerus origin	fibroblastic	2-3	yes	lung	DOD	2008-02-23
44	35	M	2005-08-12	right humerus	parosteal	1-2	no	N/A	NED	2015-12-14
45	38	M	2009-06-24	right chest wall	parosteal	1	no	N/A	NED	2015-12-14
46	65	M	2003-08-01	right distal radius	mixed osteoblastic	1-2	yes	lung, sternum, left proximal femur	DOD	2008-02-29
47	16	M	2005-10-05	right proximal tibia	osteoblastic	3	no	N/A	NED	2015-12-14
48	19	M	2004-02-11	left tibia	chondroblastic	2	yes	lung, brain, heart	DOD	2006-02-09
49	19	M	2003-11-11	left tibia	chondroblastic	2	yes	lung, brain, heart	DOD	2006-02-09
50	21	M	2005-05-18	heart, left tibia origin	chondroblastic	2-3	yes	lung, brain, heart	DOD	2006-02-09
51	50	F	2004-04-07	left distal femur	chondroblastic	2-3	yes	lung	DOD	2007-02-15
52	54	F	2004-03-01	maxilla	well differentiated	1	no	N/A	NED	2015-12-14
53	16	M	2004-06-30	left distal femur	osteoblastic	2-3	no	N/A	NED	2015-12-14
54	37	M	2005-01-28	left femur	mixed osteoblastic and chondroblastic	3	no	N/A	DOD	2006-05-16
55	19	F	2005-03-11	right distal femur	predominantly osteoblastic	2	yes	lung, kidney	DOD	2012-07-28
56	20	M	2005-03-02	right proximal humerus	chondroblastic	2	no	N/A	NED	2015-12-14
57	19	M	2005-02-09	right distal femur	parosteal	1	no	N/A	NED	2015-12-14
58	19	M	2005-01-25	right distal femur	well differentiated	1	no	N/A	NED	2015-12-14
59	76	M	2005-05-13	T10	chondroblastic	2	no	N/A	NED	2007-08-29
60	55	F	2005-11-01	chest wall, radiation induced	chondroblastic	2-3	no	N/A	AWD	2015-12-14
61	24	M	2005-12-20	left proximal tibia	osteoblastic	2-3	yes	lung, renal, arms	DOD	2009-01-02
62	26	M	2007-05-18	lung, left proximal tibia origin	mixed chondroblastic	2-3	yes	lung, renal, arms	DOD	2009-01-02
63	39	F	2006-02-03	right distal femur	fibroblastic	2	no	N/A	NED	2015-12-14
64	34	M	2006-04-11	left foot	parosteal	1-2	yes	lung	AWD	2015-12-14
65	34	M	2006-03-08	left foot	parosteal	2	yes	lung	AWD	2015-12-14
66	24	F	1993-07-26	right distal femur	juxtacortical	1	no	N/A	NED	2015-12-14
67	36	F	2005-08-17	right distal femur	parosteal	1	no	N/A	NED	2015-12-14
68	16	F	1993-04-07	right proximal radius, right proximal tibia origin	osteoblastic	3	yes	chest wall	DOD	1994-12-22
69	33	M	1994-10-19	left superior pubic ramus	conventional osteosarcoma	2-3	yes	lung	DOD	1997-01-21
70	46	M	2004-05-04	right thigh	mixed osteoblastic	3	yes	lung	DOD	2008-01-13
71	12	F	2004-09-01	left tibia	osteoblastic	2-3	yes	lung	NED	2015-12-14
72	27	M	1995-10-24	right pelvis, left distal femur origin	chondroid	2	yes	chest wall, pelvis	DOD	1997-12-21
Abbreviations: AWD, alive with disease/follow-up complications; DFS, Disease free survival; DOD, dead of disease; F, Female; LFU: Last follow-up; M, Male;
		N/A, Not applicable; NED, No evidence of disease; TOX, Toxicity; UKN, Unknown.
